# Supplementary material for: In Vitro Anti-Obesity Effect of Shenheling Extract (SHLE) Fermented with Lactobacillus fermentum grx08
Source: Foods. 2022 Apr 23;11(9):1221. doi: 10.3390/foods11091221 (PMC9104015; doi:10.3390/foods11091221)
Supplement: Supplementary file 1 [file foods-11-01221-s001.zip]

Archive with 1 entries (1 files):
- foods-1621114-supplementary.pdf
